# Supplementary material for: PTSD (Posttraumatic Stress Disorder) in Teachers: A Mini Meta-Analysis during COVID-19
Source: Int J Environ Res Public Health. 2023 Jan 18;20(3):1802. doi: 10.3390/ijerph20031802 (PMC9914732; doi:10.3390/ijerph20031802)
Supplement: Supplementary file 1 [file ijerph-20-01802-s001.zip]

Archive with 1 entries (1 files):
- ijerph-2132673-supplementary.pdf
